# Supplementary material for: Polar confinement of a macromolecular machine by an SRP-type GTPase
Source: Nat Commun. 2024 Jul 10;15:5797. doi: 10.1038/s41467-024-50274-4 (PMC11236974; doi:10.1038/s41467-024-50274-4)
Supplement: Supplementary file 4 — Source Data [file 41467_2024_50274_MOESM4_ESM.xlsx]

## Sheet: Figure 2
Analytical size exclusion of FID with FliG-MC
Figure 2d)
	FliGmc	FID	FliGmc + FID		Marker
ml	mAU	mAU	mAU		kDa	mL
8.1e-05	0.005285	0.006546	-0.0018384		0.5	19.6
0.099868	-0.017555	0.043506	0.0223344		13.7	12.8
0.100699	-0.017469	-0.003234	-0.0304864		44	10.3
0.200485	0.045431	1.67092	1.26127		75	9.3
0.300272	0.059736	1.30549	1.16145		158	8.6
0.400058	0.023912	0.757098	0.5604
0.499845	-0.006294	0.475592	0.339578
0.500676	-0.005109	0.336712	0.193981
0.600463	-0.018205	0.233848	0.109008
0.700249	-0.041761	0.187204	0.073192
0.800036	-0.024142	0.158354	0.0336
0.899822	-0.004876	0.14356	0.034104
1.00044	0.046417	0.176986	0.0561232
1.10023	0.065725	0.242236	0.085944
1.20001	0.153986	0.18777	0.0172528
1.2998	0.257218	0.13423	-0.01064
1.39959	0.363587	0.109688	-0.0653904
1.5002	0.516041	0.094274	-0.0816608
1.59999	0.652825	0.092126	-0.0797472
1.69978	0.765631	0.063986	-0.105058
1.79956	0.823403	0.065466	-0.104106
1.90018	0.809163	0.043162	-0.147099
1.99997	0.724764	0.024592	-0.141736
2.09975	0.633219	0.021732	-0.12539
2.19954	0.564002	0.02533	-0.167125
2.30016	0.466863	-0.015024	-0.152544
2.39995	0.396712	0.009496	-0.186144
2.49973	0.350816	-0.034506	-0.181011
2.59952	0.2925	-0.071746	-0.202674
2.70014	0.25669	-0.03237	-0.225205
2.79992	0.240777	-0.08019	-0.230152
2.89971	0.21888	-0.035408	-0.209293
2.9995	0.172977	-0.004976	-0.217136
3.09928	0.131533	0.013296	-0.213082
3.20073	0.094694	-0.003666	-0.210854
3.29969	0.072301	0.043554	-0.223198
3.39947	0.039514	0.039816	-0.199989
3.49926	0.01119	0.046104	-0.208194
3.59988	0.001318	0.063922	-0.15532
3.69966	-0.040576	0.100844	-0.133286
3.79945	-0.056816	0.142138	-0.121366
3.89924	-0.059329	0.157808	-0.104299
3.99986	-0.075136	0.179582	-0.05872
4.09964	-0.083037	0.215288	-0.0505168
4.19943	-0.107088	0.204448	-0.051528
4.29921	-0.118803	0.214846	-0.031576
4.39983	-0.133359	0.238352	-0.0434896
4.49962	-0.140541	0.220992	-0.0619504
4.5994	-0.150562	0.259264	-0.0758688
4.69919	-0.149183	0.208244	-0.0934512
4.79898	-0.157102	0.17469	-0.107365
4.8996	-0.15068	0.181302	-0.0914048
4.99938	-0.163304	0.238748	-0.082064
5.09917	-0.155122	0.175678	-0.127314
5.19895	-0.135488	0.176954	-0.165658
5.29957	-0.140632	0.166482	-0.177733
5.39936	-0.169299	0.151244	-0.205834
5.49915	-0.138267	0.127616	-0.178754
5.59893	-0.148484	0.108956	-0.187197
5.69955	-0.159059	0.095024	-0.21028
5.79934	-0.149999	0.092092	-0.242594
5.89912	-0.165061	0.07654	-0.216054
5.99891	-0.168199	0.043742	-0.236197
6.09953	-0.160059	0.079654	-0.24819
6.19931	-0.163125	0.020788	-0.273326
6.2991	-0.15759	0.061482	-0.298435
6.39889	-0.160018	0.051528	-0.301576
6.49867	-0.147343	0.054028	-0.272454
6.59929	-0.144632	0.054882	-0.285861
6.69908	-0.165446	0.121658	-0.206278
6.79886	-0.149857	0.225638	-0.115584
6.89865	-0.162527	0.325228	-0.0684576
6.99927	-0.15615	0.385846	0.0358032
7.09905	-0.156553	0.517022	0.130541
7.19884	-0.16228	0.587654	0.231814
7.29863	-0.149309	0.630438	0.318637
7.39925	-0.135495	0.660126	0.317342
7.49903	-0.132322	1.13542	0.830331
7.59882	-0.10173	3.07268	3.00901
7.69861	0.076537	3.55933	3.64789
7.79839	0.403289	2.37895	2.37431
7.89901	0.497425	1.5289	1.37157
7.9988	0.423499	1.05227	0.85795
8.09858	0.292201	0.789372	0.582096
8.19837	0.186016	0.623234	0.411981
8.29899	0.117188	0.563536	0.325651
8.39877	0.049185	0.463428	0.27976
8.49856	0.024899	0.438348	0.229606
8.59835	0.015632	0.347442	0.180858
8.69896	-0.010906	0.364702	0.158026
8.79875	-0.030204	0.315446	0.180658
8.89854	-0.046064	0.311202	0.231179
8.99832	-0.023119	0.266266	0.38975
9.09894	0.060259	0.285844	0.561474
9.19873	0.180307	0.25006	0.69753
9.29852	0.337095	0.223454	0.809821
9.3983	0.463315	0.200784	0.973376
9.49892	0.560721	0.176998	1.17214
9.59871	0.736642	0.191004	1.47688
9.69849	0.991735	0.193562	1.84814
9.79828	1.29943	0.164404	2.29176
9.89807	1.72442	0.175448	2.89076
9.99868	2.2549	0.195878	3.55807
10.1983	3.71185	0.203858	4.38516
10.298	4.72338	0.238628	5.4307
10.3987	6.42239	0.261166	7.217
10.4984	10.0329	0.196286	11.381
10.5982	17.5687	0.230014	20.9261
10.698	28.1125	0.301948	34.4751
10.7986	37.8368	0.352444	42.3867
10.8984	42.0731	0.41457	39.9871
10.9982	40.0937	0.425568	31.7247
11.098	34.2673	0.378006	23.2437
11.1978	27.2256	0.359358	16.8195
11.2984	20.7479	0.298698	12.4387
11.3982	15.5618	0.270582	9.39868
11.498	11.626	0.266056	7.16863
11.5978	8.71976	0.305118	5.56461
11.6984	6.53983	0.294148	4.37578
11.7982	4.91835	0.335362	3.47077
11.898	3.67386	0.327374	2.82879
11.9977	2.73381	0.3281	2.31502
12.0984	2.04226	0.342454	2.12104
12.1981	1.53474	0.37882	1.99786
12.2979	1.19226	0.384754	1.93232
12.3977	0.936659	0.44419	1.83876
12.4983	0.783186	0.507072	1.70404
12.5981	0.671185	0.52209	1.75183
12.6979	0.581276	0.516246	2.02352
12.7977	0.530829	0.554534	2.3538
12.8975	0.488667	0.616486	2.74298
12.9981	0.394166	0.897206	3.19812
13.0979	0.331836	1.56315	3.67742
13.1977	0.254844	2.92392	4.09694
13.2975	0.204501	5.50117	4.4178
13.3981	0.11409	9.59046	4.52049
13.4979	0.04733	14.0124	4.34593
13.5976	-0.003826	15.8714	3.90692
13.6974	-0.039299	14.4489	3.24707
13.7981	-0.108524	11.5611	2.57988
13.8978	-0.113354	8.91531	2.03391
13.9976	-0.149622	6.95783	1.59934
14.0974	-0.10932	5.58628	1.28626
14.198	-0.184042	4.53979	1.02485
14.2978	-0.189326	3.67146	0.81526
14.3976	-0.196525	3.00043	0.64397
14.4974	-0.193126	2.37324	0.498702
14.5972	-0.213175	1.88968	0.39985
14.6978	-0.221361	1.51987	0.300495
14.7976	-0.243385	1.23796	0.241802
14.8974	-0.24605	1.01259	0.201079
14.9972	-0.246108	0.837906	0.164976
15.0978	-0.251735	0.746376	0.140489
15.1976	-0.272719	0.721108	0.110489
15.2973	-0.262106	0.69499	0.0743248
15.3971	-0.282958	0.656262	0.0589584
15.4977	-0.286887	0.580398	0.027236
15.5975	-0.305581	0.551766	0.0198808
15.6973	-0.312737	0.504148	0.0002288
15.7971	-0.288128	0.447228	0.0031384
15.8977	-0.289232	0.426866	-0.0164584
15.9975	-0.278835	0.416034	-0.042904
16.0973	-0.281605	0.358534	-0.0623416
16.1971	-0.292009	0.349904	-0.086312
16.2969	-0.306657	0.38138	-0.0897528
16.3975	-0.313286	0.342902	-0.110072
16.4973	-0.335841	0.376094	-0.111499
16.5971	-0.337349	0.386112	-0.115129
16.6969	-0.342969	0.368244	-0.11203
16.7975	-0.349846	0.353886	-0.11993
16.8973	-0.337791	0.390388	-0.121822
16.997	-0.356732	0.4071	-0.100179
17.0968	-0.341265	0.401546	-0.0862232
17.1974	-0.329919	0.455572	-0.0894376
17.2972	-0.32715	0.487484	-0.0563296
17.397	-0.339449	0.556148	-0.0330872
17.4968	-0.319728	0.581538	-0.0069264
17.5974	-0.338171	0.653422	0.0352272
17.6972	-0.337217	0.755456	0.0814448
17.797	-0.318555	0.811002	0.102198
17.8968	-0.312809	0.843156	0.109581
17.9966	-0.311157	0.885696	0.10848
18.0972	-0.311412	0.872222	0.115352
18.197	-0.329111	0.902442	0.111189
18.2968	-0.33048	0.88963	0.109851
18.3965	-0.334965	0.869426	0.08938
18.4972	-0.326333	0.872874	0.0917136
18.5969	-0.335058	0.978876	0.104152
18.6967	-0.337104	1.05677	0.107281
18.7965	-0.34362	1.12885	0.128462
18.8971	-0.34951	1.14264	0.116398
18.9969	-0.344988	1.0648	0.09352
19.0967	-0.351678	0.974294	0.0601808
19.1965	-0.380685	0.866684	0.0463888
19.2971	-0.374369	0.807904	0.0141656
19.3969	-0.382307	0.744196	-0.0049376
19.4967	-0.392856	0.688772	-0.024724
19.5965	-0.398737	0.65161	-0.0218528
19.6963	-0.328639	0.587716	-0.0362328
19.7969	-0.323773	0.53646	-0.0563048
19.8967	-0.347404	0.5196	-0.0505144
19.9965	-0.387194	0.538414	-0.0423624
20.0962	-0.390428	0.593098	-0.0197696
20.1969	-0.393834	0.561266	0.0096768
20.2966	-0.404648	0.495354	0.0050904
20.3964	-0.39421	0.464374	-0.043216
20.4962	-0.433117	0.450972	-0.0546448
20.5968	-0.405559	0.412754	-0.0614232
20.6966	-0.39578	0.393478	-0.0647368
20.7964	-0.371624	0.356396	-0.0630224
20.8962	-0.337525	0.372102	-0.0743168
20.996	-0.31123	0.403742	-0.0812712
21.0966	-0.281471	0.400678	-0.106374

## Sheet: Figure 3
GTPase activity of FlhF-NG
Figure 3e)
	Replicate
Protein	1	2	3	4	5	Mean	STDEV
FlhF	10.928	12.356	9.218	7.172	9.405	9.8158	1.74387
FlhF + FlhG	28.782	28.642	19.079	17.036	26.662	24.0402	4.98412
FlhF + HubP	12.763	12.647	7.152	8.374	11.084	10.404	2.26957
FlhF + FlhG + HubP	36.542	32.66	19.401	33.763	25.635	29.6002	6.23901

## Sheet: Figure 4
FlhF-mVenus localization Shewanella						Hook localization Shewanella
Figure 4b)						Figure 4d)
		in %						in %
Strain	Replicate	no FlhF	monopolar	bipolar		Strain	Replicate	no hook	polar	subpolar
wild type	1	6	94	0		wild type	1	21.5983	78.4017	0
	2	7	93	0			2	21.7262	78.2738	0
	3	7	93	0			3	29.0411	70.9589	0
FliG ΔN	1	4	59	37		ΔflhF	1	65.6716	6.86567	27.4627
	2	4	60	36			2	64	6.4	29.6
	3	5	59	37			3	69.3939	6.66667	23.9394
FliG ΔC	1	1	60	39		FlhF ΔN44	1	47.3373	10.6509	42.0118
	2	2	59	39			2	45.6973	14.5401	39.7626
	3	3	59	38			3	52.4217	12.2507	35.3276
FlhF ΔN44	1	27.027	72.973	0
	2	31.1346	68.6016	0.263852
	3	28.5319	70.9141	0.554017

## Sheet: Figure 5
FlhF-mVenus localization E. coli						mVenus-FliG localization E. coli
Figure 5b)						Figure 5c)
		in %						in %
Strain	Replicate	monopolar	bipolar	subpolar		Strain	Replicate	monopolar	bipolar	subpolar
SpFlhF	1	87.4618	2.44648	10.0917		SpFliG	1	51.4045	28.3708	20.2247
	2	80.2941	1.17647	18.5294			2	45.8689	28.7749	25.3561
	3	80.5085	1.69492	17.7966			3	60.9907	20.743	18.2663
SpFlhF + SpHubP	1	37.1601	62.8399	0		SpFliG + SpHubP	1	27.3312	66.5595	6.10932
	2	37.6471	61.7647	0.588235			2	20.7668	75.7188	3.51438
	3	29.1429	67.4286	3.42857			3	28.7097	61.9355	9.35484

## Sheet: Supplement figure 3
Spreading experiment
Strain	Replicate	spreading area compared to wild type (%)*		* wild type was set to 100%
ΔflhF	1	55.31
	2	54.02
	3	55.48
FlhF ΔN44	1	54.3
	2	53.3
	3	53.26
ΔfliG	1	4
	2	5
	3	4
FliG ΔN	1	5
	2	4
	3	4
FliG ΔC	1	6
	2	4
	3	4

## Sheet: Supplement figure 4
Foci intenstiy
Strain	wild type	FliG ΔN	FliG ΔC		*data of biological triplicates were added into one column
intensity measurement*	670.2	948.677	1178.63
	684.12	1007.04	1019.36
	548.02	1100.29	1155.9
	465	1155.72	962.103
	600.04	773.194	867.617
	635.56	817.072	1238.11
	698.49	995.476	976.979
	732.14	1193.24	942.729
	790.45	1169	1183.98
	678.3	1063.05	820.346
	606.87	1018.4	1136.65
	742.05	989.846	858.478
	573.01	1044.54	1208.88
	682.08	1221.27	1268.95
	660.69	724.836	1013.12
	515.32	844.455	1010.41
	693.62	1025.51	1149.98
	643.99	1268.54	1074.6
	867.91	1111.01	1098.17
	488.92	694.678	906.41
	684.4	651.087	964.634
	649.88	1018.61	855.305
	566.67	1075.88	1029.04
	824.77	847.525	878.563
	721.49	945.22	864.416
	715.27	1057.44	1000.16
	832.79	921.2	1219
	760.05	979.781	994.886
	879.14	1009.8	975.439
	837.94	1065.12	984.448
	823.39	1066.22	967.683
	846.57	1003.14	998.397
	853.16	1204.06	1019.74
	818.7	1217.04	868.417
	719.55	1265.05	966.017
	678.77	1007.73	1013.67
	592.77	1157.21	1035.3
	908.62	1124	905.671
	896.78	1097.87	811.953
	884.73	679.266	827.689
	715.85	1137.53	1035.76
	771.88	1378.1	994.892
	882.23	1099.53	1127.4
	889.36	1158.25	954.85
	863.43	977.677	1064.92
	805.94	822.576	862.783
	819.25	1008.47	990.573
	849.58	1189.4	931.721
	862.94	691.439	1046.55
	787.48	817.942	1131.02
	571.74	857.788	1149.46
	568.99	1007.6	1148.84
	686.09	1143.29	829.973
	784.66	795.514	1264.09
	812.38	698.901	1292.54
	772.66	685.373	643.343
	762.1	1078.76	735.444
	791.43	733.408	1014.12
	752.95	978.292	1949.88
	518.71	824.521	781.052
	722.12	770.141	866.257
	709.15	1129.98	1069.78
	646.93	752.113	883.065
	739.64	834.484	1052.69
	752.87	959.029	814.868
	685.92	945.722	1376.2
	806.23	707.976	978.06
	810.03	940.955	906.473
	694.79	977.517	843.215
	695.07	915.124	1092.83
	605.11	924.913	1041.38
	879.04	1030.64	878.98
	600.73	630.316	1092
	711.02	1011.65	1089.2
	771.28	924.075	1017.8
	692.56	738.556	998.139
	838.37	948.216	1302.61
	464.02	655.211	1077.85
	712.56	966.062	1126.7
	875.65	1160.4	1125.66
	835.45	905.875	691.488
	841.44	793.428	900.983
	899.36	1060.41	926.441
	774.88	1078.56	678.301
	906.12	879.213	910.302
	725.74	1174.08	1224.43
	699.31	1087.24	946.812
	892.26	950.225	915.151
	542.11	984.434	1004.65
	557.98	883.955	878.266
	851.23	1143.71	957.98
	758.64	1008.19	779.447
	819.95	1025.36	1505.67
	520.45	1271.99	660.699
	820.67	1016.96	688.917
	489.06	1102.83	1385.31
	807.17	865.537	1044.35
	447.65	1100.68	1057
	777.07	705.688	1120.84
	794.85	1055.11	1162.36
	471.28	915.442	1535.26
	706.79	1427.66	948.926
	665.24	1057.77	861.051
	699.14	899.071	1203.63
	572.35	698.314	1140.07
	717.74	1232.31	1152.92
	487.82	862.293	844.462
	720.78	1209.44	1137.71
	736.12	693.616	1031.02
	744.69	647.59	1280.55
	598.52	1030.1	945.619
	577.45	1207.13	982.128
	756.3	1242.31	1121.13
	790.84	583.205	964.649
	708.78	1024.43	906.044
	789.34	770.415	1128.44
	816.28	927.59	955.173
	821.93	1735.52	698.957
	604.18	1383.61	951.665
	488.44	862.114	1049.06
	548.99	776.448	920.579
	772.15	894.462	942.184
	823.58	950.027	1159.57
	794.72	947.196	677.966
	862.35	1098.25	1264.16
	774.54	805.732	999.252
	730.53	942.222	1302.72
	885.98	845.299	974.338
	850.49	1093.32	926.663
	696.25	594.365	958.335
	737.77	1159.49	888.012
	815.73	1440.46	723.868
	446.46	1157.32	786.856
	867.26	983.318	893.452
	825.81	1090.02	967.323
	737.44	749.033	860.204
	835.46	1166.59	1065.36
	447.89	906.104	934.433
	426.2	1232.91	970.767
	843.45	1107.83	936.028
	423.42	1039.02	984.654
	856.37	1098.82	978.171
	821.03	869.034	1017.98
	809.71	752.181	1052.55
	472.35	1004.96	709.865
	748.38	563.285	1078.5
	462.87	1054.07	1042.92
	697.21	954.232	668.976
	808.15	1250.53	1164.53
	479.57	761.177	967.994
	789.12	1254.83	1101.08
	706.83	771.829	1140.54
	472.54	1078.26	1046.72
	585.13	939.215	962.417
	763.73	584.001	990.836
	732.28	780.685	1176.87
	677.21	852.519	1030.21
	475.07	856.32	1115.11
	735.81	1009.64	1051.78
	697.67	1114.39	916.258
	690.08	988.923	926.029
	723.18	940.203	1143.12
	710.74	1114.69	1076.43
	643.68	707.486	1306.44
	721.62	654.854	914.424
	588.34	1053.78	897.332
	693.36	899.323	735.651
	759.78	616.609	1078.25
	441.39	979.481	881.796
	586.83	904.677	1028.79
	447.51	1025.07	996.254
	475.76	806.413	946.577
	584.14	1209.76	930.714
	630.7	1067.41	1052.29
	755.31	1158.1	1036.85
	515.88	820.36	968.255
	768.1	805.386	1079.52
	513.52	1127.13	678.561
	471.35	1005.72	1230.25
	716.69	1084.06	941.74
	762.62	1157.39	1109.85
	788.65	1233.43	1102.99
	832.64	1094.96	1127.48
	886.86	1132.72	829.88
	417.28	1399.73	1079.48
	863.14	1334	792.498
	680.36	1114.77	1230.07
	497.01	1352.82	896.762
	736.31	913.858	1210.18
	396.37	1252.03	1010.22
	436.27	1135.38	788.143
	806.22	926.472	1348.37
	806.15	1094.44	1265.44
	815.19	1227.77	1187.52
	573.83	902.368	1158.24
	895.77	943.679	1064.77
	812.51	883.108	748.14
	882.58	1122.34	1177.18
	760.75	1143.89	1013.16
	473.85	960.544	1078.94
	798.72	1082.93	830.543
	519.07	1321.59	1295.94
	690.48	1075.9	1400.27
	748.55	1201.41	840.749
	594.9	1102.27	895.737
	470.53	820.965	897.105
	742.86	1608.23	837.761
	593.93	955.822	1151.12
	762.08	1047.12	1123.68
	697.99	1055.57	804.95
	749.64	1071.91	936.341
	788.32	1221.76	1057.11
	729.83	1051.74	1326.22
	571.07	1392.61	1105.23
	648.16	1075.25	925.98
	447.28	1297.25	1014.15
	579.34	1031.48	1023.93
	777.33	882.18	862.743
	802.72	1082.02	1302.09
	508.75	943.697	1044.43
	781	1090.52	1246.86
	818.13	1300.56	776.227
	710.42	1073.54	1092.27
	837	794.691	1070.46
	860.26	1079.77	1027.16
	794.29	1034.23	1200.44
	874.29	1246.26	922.892
	685.23	1204.27	846.124
	849.02	997.557	802.9
	839.27	1114.42	830.74
	524.45	1125.05	767.032
	874.63	991.605	609.792
	436.14	1557.63	771.579
	807.72	1555.94	855.087
	793.05	1048.95	646.323
	616.53	1275.24	918.541
	686.37	1662.93	967.312
	523.65	802.476	712.92
	771.13	801.32	725.635
	528.17	1318.75	956.059
	714.21	851.305	1094.67
	669.17	1192.69	1029.68
	619.57	1161.38	951.752
	635.11	1107.89	960.385
	638.64	952.575	1140.7
	748.12	842.577	942.022
	633.16	825.695	805.763
	646.02	889.295	862.063
	468.93	929.377	958.559
	687.33	904.912	1338.8
	786.12	967.693	573.531
	619.08	819.749	871.913
	751.32	1022.71	758.558
	829.29	840.403	933.107
	598.74	983.212	1067.24
	814.66	1077.5	928.482
	526.37	1070.53	1058.43
	592.54	980.989	919.369
	582.81	1035.07	1083.72
	914.87	1098.2	712.601
	544.18	1033.65	1092.51
	744.23	1060.07	1136.51
	771.9	1059.35	1036.25
	897.6	976.304	1267.31
	823.04	772.824	1034.99
	738.09	633.962	1106.12
	867.2	1188.09	1015.67
	912.26	1137.13	1424.68
	875.39	1145.79	1046.72
	890.68	1267.47	1058.93
	749.84	810.321	1038.2
	522.1	1090.77	823.407
	718.21	810.966	758.622
	859.89	1023.34	864.019
	592.24	971.04	960.627
	781.36	1076.67	907.971
	859.39	795.537	975.311
	453.14	1260.03	680.094
	617.18	950.079	1051.49
	606.86	966.935	966.971
	840.78	903.621	987.514
	501.63	887.04	1035.43
	504.68	1281.33	1070.82
	610.72	1092.47	990.67
	484.2	943.309	958.919
	569.26	1117.58	724.736
	725.09	1033.89	1018.56
	628.81	1086.6	937.471
	627.89	989.591	715.381
	515.13	1432.5	1028.07
	659.47	791.891	882.693
	637.18	939.642	806.842
	609.37	1007.49	761.869
	672.03	750.672	939.891
	720.02	681.641	572.314
	613.75	1129.67	1049.65
	621.27	730.326	923.875
	665.9	1146.34	1026.34
	685.94	1238.35	858.12
	610.94	784.895	582.965
	881.97	1209.5	1008.91
	787.96	1019.6	823.625
	630.29	660.859	737.34
	864.99	960.887	831.699
	764.97	1175.98	838.37
	891.15	825.894	779.318
	679.2	1109.69	903.214
	495.37	844.579	893.229
	799.48	1331.97	918.812
	520.87	779.039	1046.29
	878.82	1125.26	990.705
	711.23	1184.36	981.73
	783.53	1055.87	1026.73
	684.66	735.63	1015.17
	526.31	1021.01	679.655
	882.27	1039.95	719.034
	479.74	936.287	958.097
	857.41	919.096	858.26
	862.17	997.007	1015.34
	591.11	1094.99	898.084
	758.13	752.891	783.571
	437.73	1031.19	893.037
	815.29	945.128	1144.2
	829.72	1302.04	967.315
	898.01	1306.59	987.647
	864.4	1095.56	608.18
	909.76	874.842	643.404
	663.31	924.169	807.791
	779.52	1076.13	1037.64
	647.76	1113.36	1043.96
	745.35	740.642	868.277
	805.11	1091.96	855.155
	805.11	1152.32	1171.93
	792.33	713.365	949.323
	607.88	948.562	743.992
	803.2	1234.38	664.859
	472.11	1092.4	946.921
	617.85	1235.4	1229.77
	844.88	1179.4	853.089
	787.54	975.319	1016.66
	685.32	802.981	1059.29
	770.03	856.205	875.303
	760.7	1124.71	975.589
	685.72	1224.72	862.61
	507.83	1040.7	1317.92
	768.08	637.465	1100.29
	672.93	620.356	942.298
	567.15	1034.24	1043.33
	717.08	1215.63	731.664
	596.9	1125.78	890.3
	734.42	837.681	1183.17
	512.32	1079.96	1128.8
	804.88	897.257	984.579
	737.09	874.614	921.348
	775.63	928.826	855.346
	776.48	944.308	793.192
	530.35	904.493	1066.34
	699.59	800.045	990.04
	822.5	698.069	902.342
	608.51	924.613	1131.96
	776.05	1029.08	906.306
	499.46	962.392	680.203
	830.18	1159.95	851.464
	636.85	912.509	872.434
	809.9	834.742	930.309
	862.83	1052.59	873.5
	733.8	997.531	947.086
	647.48	1316.53	926.203
	550.91	961.111	1018.25
	829.78	762.719	1013.57
	486.34	805.585	920.72
	873.17	1548.06	835.488
	613.43	1011.26	1036.77
	499.14	658.498	814.172
	902.66	642.862	949.027
	867.77	1216.23	1023.9
	533.01	935.341	1028.45
	812.58	1028.96	1043.67
	764.42	828.158	1095.64
	570.68	966.347	1257.01
	555.54	1046.13	1062.06
	776.57	1075.64	2043.13
	790.06	1039.16	1066.25
	772.83	1035	1179.49
	772.22	993.247	934.966
	775.1	674.978	918.53
	664.71	1109.34	875.3
	731.18	891.037	936.005
	692.83	695.117	792.461
	644.73	847.342	1013.07
	607.6	949.116	957.139
	596.97	994.298	785.696
	677.18	876.285	667.069
	621.29	1190.64	851.781
	783.14	1065.63	780.407
	544.36	1134.22	1012.29
	793.17	934.444	797.158
	771.67	867.031	821.791
	596.77	863.38	546.872
	816.86	816.731	1067.48
	653.97	1038.52	615.019
	804.29	956.617	566.746
	854.22	1137.81	928.766
	880.91	653.461	830.451
	635.43	1041.25	985.367
	571.28	845.845	845.198
	475.71	1031.5	769.158
	867.06	721.876	524.769
	707.21	994.617	704.647
	901.41	1124.36	703.981
	802.07	1075.86	669.094
	841.39	1006.87	702.379
	863.66	691.855	921.11
	859.14	1252.17	990.636
	905.52	740.533	971.988
	764.78	1183.99	831.227
	539.03	983.198	836.725
	482.45	667.554	632.82
	841.54	1020.96	620.983
	836.14	623.838	971.987
	877.95	992.661	972.955
	494.43	996.968	943.026
	840.22	1082.64	787.677
	758.98	789.596	775.792
	780.4	753.989	530.707
	446.63	945.881	882.071
	496.8	969.85	796.176
	771.1	899.085	908.203
	462.38	887.08	932.477
	583	993.13	833.998
	632.88	747.952	1048.52
	751.45	842.314	1152.67
	808.05	928.69	948.611
	811.8	728.888	733.906
	497.46	963.152	1173.63
	598.47	669.576	1006.02
	516.87	1119.88	862.189
	593.46	965.912	991.343
	732.43	1036.74	970.629
	724.62	815.272	1078.49
	735.85	1243.58	1199.76
	910.56	981.311	1133.98
	712.1	1091.76	1108.42
	719.85	1055.92	768.46
	784.13	1233.27	1074.73
	824.29	1069.46	1262.57
	736.32	771.777	974.056
	713.02	1121.59	1046.78
	545.59	1174.55	1062.78
	622.31	896.001	1421.24
	558.95	939.484	1151.32
	776.39	954.676	1155.1
	469.57	904.884	994.324
	857.76	695.223	1203.12
	738.72	1037.65	1101.07
	933.69	939.94	1002.06
	453.09	1122.52	715.033
	938.65	661.248	1047.42
	747.95	731.893	632.679
	828.67	817.413	715.383
	733.34	1109.65	958.672
	860.06	1330.49	1237.18
	478.07	1063.71	1069.8
	773.46	999.6	756.969
	555.53	966.355	1123.56
	405.49	1234.5	734.201
	759.45	1235.23	952.837
	805.55	1051.41	1025.24
	548.04	716.07	910.576
	747.1	999.228	747.219
	596.8	1188.35	650.286
	543.53	848.943	838.099
	761.57	919.301	906.878
	727	800.843	713.882
	633.83	1033.29	1037.35
	650.5	1437.77	1127.19
	719.06	940.036	863.852
	635.39	1167.6	871.994
	759.27	895.926	954.499
	683.21	1089.41	702.753
	546.16	855.807	674.426
	791.73	853.98	779.426
	800.18	901.029	1002.01
	630.43	885.33	744.673
	827.01	986.852	893.768
	815.86	1016.58	813.235
	549.16	1015.5	1168.92
	861.4	889.189	910.422
	939.13	894.01	686.168
	805.23	774.463	1002.78
	462.17	1162.49	910.565
	873.28	849.67	862.66
	686.82	1095.7	910.727
	655.9	1205.01	623.974
	455.67	1251.57	1159.72
	834.29	1076.76	917.4
	871.04	635.668	891.121
	522.5	1077.18	886.65
	890.46	1146.84	1085.8
	615.35	1217.46	961.594
	778.57	1044.2	1107.97
	839.85	1288.18	938.276
	816.91	1156.59	1034.44
	487.51	1153.99	994.41
	822.11	907.514	693.37
	600.07	895.121	1051.82
	568.52	923.557	574.584
	531.21	1027.79	706.081
	744.67	1094.51	929.884
	722.9	888.769	997.794
	475.16	841.674	1137.57
	727.86	963.206	623.575
	574.2	1039.87	892.031
	646.36	723.995	651.068
	675.95	696.768	784.53
	565.04	1190.87	890.148
	707.62	1215.29	775.83
	656.96	1128.55	841.62
	675.2	1013.53	964.461
	551.25	1169.02	657.34
	577.95	948.852	1198.92
	699.78	1046.5	1088.05
	554.82	823.881	1152.46
	607.5	1128.96	1195.01
	661.94	1386.16	1031.51
	518.62	1046.13	1061.69
	837.18	1392.72	1301.98
	467.84	1027.96	607.871
	795.44	1126.64	983.458
	891.1	929.594	869.272
	679.82	900.01	1081.33
	821.16	839.552	948.96
	697.7	891.867	876.933
	828.17	960.548	1032.64
	510.78	1062.74	905.636
	754.6	1061.11	943.286
	666.83	964.576	927.379
	704.83	843.105	977.455
	644.83	1129.79	879.609
	557.27	866.339	939.476
	754.55	1038.6	995.771
	753.83	751.209	972.348
	689.93	1121.33	1044.55
	740.7	1019.88	684.118
	697.75	1141.37	972.284
	536.29	1058.32	697.427
	780.27	1267.73	1026.59
	678.38	1072.4	774.682
	563.19	1044.55	1539.29
	603.76	1726.35	1101.92
	723.85	770.689	956.443
	444.86	824.057	676.943
	599.9	802.473	1059.47
	805.09	644.992	1106.63
	683.29	790.839	997.656
	838.92	837.607	727.187
	684.66	856.501	674.15
	693.89	696.952	1115.73
	865.54	838.17	782.922
	722.17	830.442	1036.05
	566	673.816	1130.1
	892.18	894.383	998.675
	750.09	873.989	836.737
	822.43	755.256	859.751
	548.34	970.817	978.459
	656.76	902.853	961.15
	506.53	708.783	723.664
	667.45	906.73	932.202
	709.42	986.212	712.51
	704.11	879.019	670.116
	667.93	743.917	863.748
	770.56	977.846	863.387
	768.38	947.283	877.87
	575.32	886.621	872.787
	517.56	943.707	761.491
	626.99	887.879	829.887
	844.29	871.812	803.463
	449.09	826.609	832.795
	918.06	826.903	1061
	802.81	892.456	829.968
	835.28	842.034	1150.12
	822.91	624.858	1126.82
	934.99	975.008	914.119
	860.1	979.965	744.088
	701.44	957.964	1036.47
	854.53	900.194	842.226
	716.34	962.269	1015.6
	852.77	954.196	1160.51
	537	937.976	766.434
	626.8	981.707	1045.88
	543.01	931.4	613.348
	683.89	880.913	824.835
	685.68	729.053	1187.66
	702.37	941.7	736.44
	525.24	1031.61	1046.36
	706.75	691.344	1078.33
	520.26	965.298	918.844
	641.52	845.96	1011.26
	473.34	963.599	882.795
	720.54	928.811	1064
	781.42	773.216	1070.19
	762.05	1108	733.784
	821.09	929.55	1208.39
	500.04	1005.89	874.989
	807.86	1030.36	964.628
	858.28	1087.06	987.097
	845.29	978.921	861.765
	578.93	1189.29	1404.42
	784.82	1198.61	870.351
	780.33	858.984	765.882
	830.64	929.566	739.427
	889.9	1135.35	716.114
	779.52	822.511	728.607
	759.78	639.814	1090.99
	843.43	1015.53	832.346
	790.61	1360.31	859.687
	813.46	912.848	980.452
	740.15	908.258	756.927
	717.15	1061.95	942.437
	605.77	1065.17	865.705
	657.36	897.487	893.974
	681.98	691.287	1192.79
	549.27	803.393	1152.67
	691.79	1005.19	556.595
	632.91	1272.58	791.605
	485.98	840.097	873.761
	659.41	895.067	1085.14
	500.44	726.354	801.54
	482.35	732.643	984.096
	626.35	826.077	680.59
	573.09	824.659	995.72
	527.76	752.982	882.993
	736.52	1002.18	990.285
	622.33	855.961	1097.11
	602.17	712.896	746.043
	734.26	1018.14	701.933
	550.09	938.05	869.147
	785.84	975.972	729.501
	660.23	1036.09	1014.02
	784.63	1057.17	1052.75
	866.51	929.012	987.945
	461.1	868.7	807.167
	597.69	798.125	969.716
	787.27	935.995	1273.23
	789.1	1058.32	1020.91
	834.94	653.079	1262.28
	857.14	1101.95	1061.54
	876.33	821.076	1174.17
	858.43	947.974	752.186
	873.86	1087.18	799.462
	844.03	1061.09	857.195
	906.42	956.825	1052.3
	758.56	1107.66	1038.19
	844.73	954.607	1121.79
	830.3	1268.95	1192.92
	669.16	962.604	1069.25
	648.38	1016.06	886.235
	602.94	764.774	886.051
	551.59	929.2	822.976
	629.87	823.151	807.636
	674.02	802.397	1030.36
	682.6	971.32	848.907
	488.14	760.852	949.524
	631.55	914.86	815.358
	568.01	911.979	601.29
	582.7	1133.48	1010.35
	769.44	671.262	823.725
	750.18	800.343	824.636
	654.13	748.972	1096.37
	689.82	912.867	967.548
	749.75	1197.36	1187.25
	601.07	1069.68	1063.34
	842.38	929.437	893.78
	752.46	995.809	883.5
	863.43	1049.14	660.638
	896.58	921.239	1019.06
	531.8	1052.64	1071.44
	819.45	913.691	862.976
	714.28	917.717	955.481
	813.5	977.85	937.083
	758.99	976.388	794
	777.69	861.922	1098.86
	866.54	1145.53	824.143
	864.83	642.45	1168.49
	752.99	806.074	975.104
	852.73	803.264	833.609
	585.6	669.678	919.521
	742.45	811.717	781.313
	658.86	704.13	854.294
	794.07	874.493	1035.31
	816.21	941.737	900.66
	799.88	787.05	904.398
	768.81	716.966	963.504
	786.08	864.124	1073.33
	658.68	591.946	865.218
	672.65	919.98	971.457
	489.44	571.239	905.423
	544.33	886.538	901.768
	681.62	875.683	655.964
	670.37	883.156	811.384
	689.61	909.629	1007.24
	542.7	715.609	1048.13
	687.67	789.201	586.349
	662.09	707.832	929.576
	699.08	814.757	1018.29
	720.14	798.751	1156.67
	704.74	1040.94	2294.77
	701.73	740.306	779.554
	706.1	958.011	1426.05
	617.68	921.124	944.273
	614.23	1045.47	1157.74
	712.71	914.192	1021.65
	658.04	935.009	993.462
	560.2	680.82	769.469
	676.53	897.843	717.259
	737.11	1152.47	916.751
	788.35	911.362	989.61
	568.7	819.07	605.551
	532.19	986.54	898.281
	727.04	1032.39	922.265
	811.31	1076.34	940.805
	616.63	1078.45	630.363
	915.67	1016.39	1376.51
	890.06	600.412	689.798
	843.83	1011.03	1089.4
	709.65	1109.75	901.423
	833.14	1063.65	763.079
	870.07	919.358	970.227
	836.84	845.401	751.951
	801.08	873.54	1027.77
	798.91	714.698	884.421
	791.48	964.659	900.689
	731.95	960.632	978.504
	791.08	1004.94	734.377
	791.65	676.948	1054.73
	744.8	666.786	899.459
	733.91	822.757	1010
	619.31	1041.86	866.624
	631.35	995.398	618.101
	622.62	1096.04	818.131
	549.79	1062.41	863.498
	530.57	913.751	1032.94
	489.08	867.151	867.509
	637.35	1159.69	610.437
	655.13	891.728	927.83
	651.9	1042.23	889.344
	667.35	1107.05	1040.71
	672.07	886.112	795.175
	577.05	1050.91	752.788
	694.18	779.643	986.282
	566.57	947.044	1111.45
	637.2	924.434	921.581
	727.2	1021.37	965.783
	709.24	852.728	1064.98
	748.73	701.892	1461.7
	544.01	849.971	896.76
	573.43	803.803	1192.12
	477.1	573.922	1030.98
	489.85	902.963	950.462
	547.45	1140.78	1121.26
	576.59	856.64	945.255
	781.33	1043.89	609.78
	670.56	1034.83	1279.6
	801.85	1034.02	1096.66
	554.94	747.27	1231.19
	483.44	929.625	751.283
	770.72	791.382	930.126
	711.7	685.927	757.066
	431.11	992.144	1028.7
	596.09	903.45	1228.8
	838.4	928.667	1062.33
	552.53	546.909	994.575
	821.17	657.657	1271.58
	834.88	846.788	791.093
	767.46	859.077	1069.56
	797.24	1007.4	1020.26
	805.39	648.642
	609.11	1111.47
	630.25	1000.12
	675.13	836.737
	607.26	1051.36
	648.09	1015.28
	604.89	1034.15
	580.17	1030.69
	503.64	916.432
	663.36	707.857
	744.65	850.814
	681.46	512.911
	722.89	903.842
	762.83	967.944
	574.92	1013.1
	531.96	843.411
	747.33	865.715
	483.72	898.649
	609.37	1015.56
	506.27	1107.37
	858.04	845.718
	694.43	909.071
	841.32	932.182
	876.29	1016.69
	794.28	943.716
	893.56	1163.42
	663.32	1034.39
	811.69	1119.46
	663.45	1212.8
	937.63	1165.45
	604.76	783.198
	808.25	953.567
	748.35	1031.68
	792.75	799.699
	777.47	946.316
	754.15	909.596
	582.98	972.564
	613.86	797.037
	577.8	828.317
	523.51	915.287
	685.41	869.545
	477.21	838.337
	515.53	987.108
	556.19	913.136
	647.26	875.246
	590.34	765.398
	688.03	864.382
	561.84	980.347
	667.77	870.026
	736.33	1096.75
	656.68	1033.44
	599.99	993.265
	722.07	659.368
	748.16	719.114
	742.53	991.78
	561.9	637.395
	464.33	1117.59
	859.27	820.22
	560.8	684.383
	505.56	817.877
	821.91	829.469
	466.09	880.983
	452.33	863.794
	998.61	967.588
	850.51	806.981
	842.06	891.735
	907.47	753.306
	866.09	858.869
	935.56	860.177
	733.5	938.691
	854.59	906.419
	798.55	989.116
	758.81	661.852
	790.39	1043.67
	765.98	930.438
	753.75	737.462
	751.55	739.332
	576.17	952.908
	556.12	674.366
	578.69	814.604
	480.06	871.795
	612.07	964.134
	474.02	629.125
	674.7	1229.99
	464.33	1234.27
	690.14	1060.88
	693.64	1109.9
	684.12	796.966
	524.26	978.53
	744.67	897.681
	522.92	751.764
	735.95	743.254
	505.35	761.818
	509.29	873.972
	628.26	1080.58
	809.74	656.758
	786.07	901.097
	721.38	882.635
	778.62	822.338
	836.88	982.655
	496.79	721.043
	853.04	1003.56
	497.83	1043.37
	531.42	541.463
	841.29	1203.6
	596.93	1077.49
	860.29	886.391
	526.92	795.193
	790.43	1205.49
	753.34	992.235
	684.51	865.312
	689.64	1122.22
	546.03	702.919
	730.61	919.181
	616.48	1018.88
	690.8	941.32
	850.18	976.832
	462.82	828.549
	839.35	847.707
	879.69	867.562
	727.17	787.984
	815.66	960.792
	567.73	726.433
	500.65	1000.13
	723.68	970.568
	816.27	967.889
	469.73	1098.63
	507.33	950.506
	735.13	1157.5
	668.66	899.775
	698.17	772.486
	618.54	963.036
	722.43	965.529
	689.96	813.368
	805.56	1067.76
	824.32	1205.51
	593.25	1085.57
	726.43	1233.22
	885.23
	509.71
	752.18
	493.22
	793.05
	582.14
	643.34
	652.54
	683.7
	544.01
	515.53
	493.39
	730.18
	454.29
	478.26
	753.21
	495.01
	803.88
	806.55
	483.3
	752.58
	842.92
	668.92
	467.57
	750.67
	526.74
	817.94
	572.2
	843.28
	447.49
	829.73
	833.61
	594.95
	501.08
	531.63
	745.77
	796.34
	600.71
	473.53
	655.35
	502.67
	772.56
	450.65
	560.1
	829.87
	857.89
	878.39
	560.24
	683.3
	623.38
	547.1
	696.89
	798.36
	593.34
	541.58
	808.34
	819.6
	842.82
	468.49
	812.25
	523.58
	795.97
	776.8
	457.03
	865.45
	527.74
	875.11
	806.95
	539.35
	655.9
	571.33
	516.75
	643.71
	615.09
	684.97
	696.58
	655.28
	713.24
	574.1
	688.33
	796.83
	854.72
	794.03
	819.76
	492.36
	861.61
	783.44
	764.41
	406.44
	642.75
	802.55
	679.11
	660.08
	638.66
	738.38
	591.15
	506.57
	778.16
	722.47
	508.49
	770.21
	799.21
	847.47
	814.73
	854.98
	873.21
	791.3
	467.85
	740.11
	502.9
	790.01
	770.82
	716.98
	685.4
	638.63
	670.32
	558.44
	509.92
	790.56
	477.51
	756.13
	571.83
	775.52
	799.38
	840.77
	850.51
	786.58
	779.98
	782.16
	454.62
	572.29
	677.06
	569.54
	570.42
	661.58
	696.8
	621.72
	489.3
	571.47
	828.26
	766.03
	773.16
	807.58
	850.11
	831.53
	779.98
	414.93
	754.39
	694.67
	500.69
	523.59
	505.63
	506.17
	489.05
	548.1
	648.45
	644.28
	750.62
	837.34
	452.94
	546.8
	389.15
	806.15
	794.04
	826.32
	449.09
	446.65
	574.21
	743.39
	705.12
	713.3
	574.66
	665.37
	581.64
	709.72
	488.17
	611.43
	809.16
	675.65
	840.16
	805.92
	762.84

## Sheet: Scans
Scans of gels and blots
(Not labeled samples are not relevent for this paper)
Figure 2
a)	Coomassie
						Marker [kDa]		Loading scheme
						116		lane 1	lane 2	lane 3	lane 4	lane 5	lane 6	lane 7	lane 8	lane 9	lane 10
						66		marker	B-domain-Strep	B-1-60	B-ΔN10	B-ΔN20	B-ΔN30	empty	empty	empty	empty
						45			+	+	+	+	+
						35			FliG	FliG	FliG	FliG	FliG
						25		5 µl	10 µl	10 µl	10 µl	10 µl	10 µl	10 µl	10 µl	10 µl	10 µl
						18
						14
c)	Coomassie
						Marker [kDa]		Loading scheme
						116		lane 1	lane 2	lane 3	lane 4	lane 5	lane 6	lane 7	lane 8	lane 9	lane 10
						66		marker	FlhF-Strep	FlhF-Strep	FlhF-Strep	FlhF-Strep	empty	empty	empty	empty	empty
						45				+	+	+
						35				FliG	FliG-NM	FliG-MC
						25		5 µl	10 µl	10 µl	10 µl	10 µl	10 µl	10 µl	10 µl	10 µl	10 µl
						18
						14
d)	Coomassie							Loading scheme
						Marker [kDa]		lane 1	lane 2	lane 3	lane 4	lane 5	lane 6	lane 7	lane 8	lane 9	lane 10
						116		marker	FliG-MC	empty	FliG-MC	empty	B-1-60	empty	empty	empty	empty
						66			+
						45			B-1-60
						35		5 µl	10 µl	10 µl	10 µl	10 µl	10 µl	10 µl	10 µl	10 µl	10 µl
						25
						18
						14
e)	Coomassie							Loading scheme
								lane 1	lane 2	lane 3	lane 4	lane 5	lane 6	lane 7	lane 8	lane 9	lane 10
						Marker [kDa]		marker	FlhF-Strep	FlhF-Strep	FlhF-Strep				empty	empty	empty
						116				+	+
						66				FliG	FliG, FliF-C
						45		5 µl	10 µl	10 µl	10 µl	10 µl	10 µl	10 µl	10 µl	10 µl	10 µl
						35
						25
						18
						14
f)	Coomassie							Loading scheme
								lane 1	lane 2	lane 3	lane 4	lane 5	lane 6	lane 7	lane 8	lane 9	lane 10
						Marker [kDa]		marker	FlhF-Strep	FlhF-Strep	FlhF-Strep		empty	empty	empty	empty	empty
						116			+	+	+
						66			FliG	FliG, FliM, FliN	FliM, FliN	FliM, FliN
						45		5 µl	10 µl	10 µl	10 µl	10 µl	10 µl	10 µl	10 µl	10 µl	10 µl
						35
						25
						18
						14
Figure 3
b)	Coomassie							Loading scheme
								lane 1	lane 2	lane 3	lane 4	lane 5	lane 6	lane 7	lane 8	lane 9	lane 10
						Marker [kDa]		marker	HubP-C-Strep	HubP-C-Strep	HubP-C-Strep	HubP-C-Strep	empty
						116				+	+	+
						66				FlhF	FlhF-NG	B138
						45		5 µl	10 µl	10 µl	10 µl	10 µl	10 µl	10 µl	10 µl	10 µl	10 µl
						35
						25
						18
						14
c)	Coomassie							Loading scheme
								lane 1	lane 2	lane 3	lane 4	lane 5	lane 6	lane 7	lane 8	lane 9	lane 10
						Marker [kDa]		marker	HubP-C-Strep	HubP-C-Strep	HubP-C ΔFimV-Strep	HubP-C ΔFimV-Strep	FimV	FimV		empty	empty
						116				+		+		+
						66				FlhF-NG		FlhF-NG		FlhF-NG	FlhF-NG
						45		5 µl	10 µl	10 µl	10 µl	10 µl	10 µl	10 µl	10 µl	10 µl	10 µl
						35
						25
						18
						14
d)	Coomassie							Loading scheme
								lane 1	lane 2	lane 3	lane 4	lane 5	lane 6	lane 7	lane 8	lane 9	lane 10
						Marker [kDa]		marker	HubP-C-Strep	HubP-C-Strep	HubP-C-Strep	HubP-C-Strep
						116				+	+	+
						66				FlhF-NG	FlhF-NG + GDP	FlhF-NG + GTP				FlhF-NG
						45		5 µl	10 µl	10 µl	10 µl	10 µl	10 µl	10 µl	10 µl	10 µl	10 µl
						35
						25
						18
						14
f)	Coomassie							Loading scheme
								lane 1	lane 2	lane 3	lane 4	lane 5	lane 6	lane 7	lane 8	lane 9	lane 10
						Marker [kDa]		marker	HubP-C-Strep	HubP-C-Strep	HubP-C-Strep
						116				+	+
						66				FlhF	FlhF + FliG
						45		5 µl	10 µl	10 µl	10 µl	10 µl	10 µl	10 µl	10 µl	10 µl	10 µl
						35
						25
						18
						14

## Sheet: Supplement Scans
Scans of gels and blots
Supplement figure 2
a)	anti-FlhF			marker			Coomassie				merge					Loading scheme
																lane 1	lane 2	lane 3	lane 4	lane 5	lane 6	lane 7	lane 8	lane 9	lane 10
																loading dye	marker	positive control FlhF wild type	FlhF ΔN44	FlhF ΔN44	loading dye	loading dye	loading dye	loading dye	loading dye
																5 µl	10 µl	10 µl	10 µl	10 µl	10 µl	10 µl	10 µl	10 µl	10 µl
																06/09/2023
b)	anti-GFP			marker			Coomassie				merge					Loading scheme
																lane 1	lane 2	lane 3	lane 4	lane 5	lane 6	lane 7	lane 8	lane 9	lane 10
																loading dye	marker	negative control	FlhF-mVenus positive control	ΔN44 FlhF-mVenus	ΔN44 FlhF	loading dye	loading dye	loading dye	loading dye
																10 µl	5 µl	10 µl	10 µl	10 µl	10 µl	10 µl	10 µl	10 µl	10 µl
																22/03/2023
Supplement figure 4
b)	anti-GFP			marker			Coomassie				merge					Loading scheme
																lane 1	lane 2	lane 3	lane 4	lane 5	lane 6	lane 7	lane 8	lane 9	lane 10
																loading dye	marker	CN-32 negative control	FlhF-mVenus positive control	FlhF-mVenus FliG ΔC	FlhF-mVenus FliG ΔN	loading dye	loading dye	loading dye	loading dye
																5 µl	10 µl	10 µl	10 µl	10 µl	10 µl	10 µl	10 µl	10 µl	10 µl
																19/09/2023
Supplement figure 5
	anti-GFP			marker			Coomassie				merge					Loading scheme
																lane 1	lane 2	lane 3	lane 4	lane 5	lane 6	lane 7	lane 8	lane 9	lane 10
																marker	pBAD EVC	pBAD + pBBR EVC	HubP-sfGFP	FlhF-mVenus	mVenus-FliG	FlhF_mVenus-FliG	FlhF-mVenus + HubP	mVenus-FliG + HubP	FlhF_mVenus-FliG + HubP
																5 µl	10 µl	10 µl	10 µl	10 µl	10 µl	10 µl	10 µl	10 µl	10 µl
																21/03/2023
